# Supplementary material for: Leveraging machine learning for enhanced and interpretable risk prediction of venous thromboembolism in acute ischemic stroke care
Source: PLoS One. 2025 Mar 18;20(3):e0302676. doi: 10.1371/journal.pone.0302676 (PMC11918378; doi:10.1371/journal.pone.0302676)
Supplement: S3 File — (XLSX) [file pone.0302676.s003.xlsx]

## Sheet: Sheet1
Model	Best Parameters	Test AUC	95%CI AUC	Sensitivity	Specificity	PPV	NPV
Logistic Regression	{'logisticregression__C': 0.01, 'logisticregression__l1_ratio': None, 'logisticregression__penalty': 'l1', 'logisticregression__solver': 'saga'}	0.8314	0.78-0.92	0.7926	0.8702	0.6778	0.9808
Naive Bayes	{'gaussiannb__var_smoothing': 1e-09}	0.8445	0.75-0.92	0.772	0.917	0.72	0.9795
Decision Tree	{'decisiontreeclassifier__max_depth': 5, 'decisiontreeclassifier__max_features': 'auto', 'decisiontreeclassifier__min_samples_leaf': 1, 'decisiontreeclassifier__min_samples_split': 5}	0.8161	0.87-0.94	0.8067	0.8255	0.6644	0.9974
Random Forest	{'randomforestclassifier__bootstrap': False, 'randomforestclassifier__max_depth': 5, 'randomforestclassifier__max_features': 'auto', 'randomforestclassifier__min_samples_leaf': 1, 'randomforestclassifier__min_samples_split': 2, 'randomforestclassifier__n_estimators': 100}	0.8428	0.91-0.97	0.7494	0.9362	0.6881	0.991
Gradient Boosting	{'gradientboostingclassifier__learning_rate': 0.01, 'gradientboostingclassifier__max_depth': 5, 'gradientboostingclassifier__max_features': 'sqrt', 'gradientboostingclassifier__min_samples_leaf': 1, 'gradientboostingclassifier__min_samples_split': 2, 'gradientboostingclassifier__n_estimators': 100, 'gradientboostingclassifier__subsample': 0.8}	0.9233	0.92-0.98	0.9083	0.9383	0.883	0.9955
SVM	{'svc__C': 0.1, 'svc__gamma': 'scale', 'svc__kernel': 'rbf'}	0.7642	0.73-0.92	0.6071	0.9213	0.7951	0.973
XGBoost	{'xgbclassifier__colsample_bytree': 0.8, 'xgbclassifier__gamma': 0, 'xgbclassifier__learning_rate': 0.01, 'xgbclassifier__max_depth': 3, 'xgbclassifier__n_estimators': 200, 'xgbclassifier__reg_alpha': 0.1, 'xgbclassifier__reg_lambda': 1, 'xgbclassifier__subsample': 1.0}	0.791	0.73-0.86	0.6735	0.9085	0.7478	0.9953
